# Supplementary material for: Longitudinal assessment of the exposure to Ascaris lumbricoides through copromicroscopy and serology in school children from Jimma Town, Ethiopia
Source: PLoS Negl Trop Dis. 2022 Jan 18;16(1):e0010131. doi: 10.1371/journal.pntd.0010131 (PMC8797258; doi:10.1371/journal.pntd.0010131)
Supplement: S1 Dataset — The data set includes the plasma antibody (Ab-)responses against the total extract of Ascaris suum lung third stage larvae (AsLungL3) as measured through in-house Ab-ELISA’s for seven different Ab-isotypes (IgA, IgE, IgM and IgG sub-classes (IgG1, IgG2, IgG3 and IgG4) (‘Ab-ELISA’-tab), the fecal egg counts (in eggs per gram of stool) based on duplicate Kato-Katz thick smear (‘Duplicate Kato-Katz’-tab) and the analysis to determine the diagnostic cut-off for each of the Ab-ELISAs (‘Determine diagnostic cut-off’-tab). (XLSX) [file pntd.0010131.s004.xlsx]

## Sheet: Ab-ELISA
Subject ID	LungL3-IgG1_S1	LungL3-IgG2_S1	LungL3-IgG3_S1	LungL3-IgG4_S1	LungL3-IgM_S1	LungL3-IgA_S1	LungL3-IgE_S1		LungL3-IgG1_S2	LungL3-IgG2_S2	LungL3-IgG3_S2	LungL3-IgG4_S2	LungL3-IgM_S2	LungL3-IgA_S2	LungL3-IgE_S2		LungL3-IgG1_S3	LungL3-IgG2_S3	LungL3-IgG3_S3	LungL3-IgG4_S3	LungL3-IgM_S3	LungL3-IgA_S3	LungL3-IgE_S3		LungL3-IgG1_S4	LungL3-IgG2_S4	LungL3-IgG3_S4	LungL3-IgG4_S4	LungL3-IgM_S4	LungL3-IgA_S4	LungL3-IgE_S4		LungL3-IgG1_S5	LungL3-IgG2_S5	LungL3-IgG3_S5	LungL3-IgG4_S5	LungL3-IgM_S5	LungL3-IgA_S5	LungL3-IgE_S5
001	0.2091	0.0353	0.0491	0.2282	0.1751	0.1826	0.1339		0.1793	0.036	0.0561	0.1224	0.1635	0.1358	0.0882		0.3812	0.0352	0.0429	0.1037	0.2213	0.2386	0.2046		0.3352	0.0578	0.0446	0.0684	0.1902	0.18	0.1539		0.2057	0.0646	0.0503	0.0568	0.1923	0.1673	0.1032
002	0.2575	0.0382	0.0471	0.0792	0.1741	0.0909	0.1507		0.159	0.0368	0.0677	0.2638	0.1778	0.1053	0.1132		0.2733	0.0351	0.0521	0.2539	0.2099	0.1205	0.1255		0.17	0.0401	0.0493	0.2759	0.1652	0.0861	0.1113		0.2964	0.0379	0.0473	0.3909	0.1635	0.0857	0.1192
003	0.494	0.0371	0.0496	0.0384	0.3282	0.1423	0.0983		0.6501	0.0361	0.0459	0.0411	0.3288	0.1395	0.0958		0.3465	0.0359	0.0417	0.0405	0.2872	0.1058	0.0996		0.5299	0.0384	0.0479	0.0371	0.3096	0.1188	0.0895		0.4211	0.0367	0.0475	0.0411	0.3131	0.1243	0.0812
004	0.306	0.0358	0.3098	0.1213	0.2087	0.1982	0.1059		0.2851	0.0376	0.2544	0.1476	0.232	0.1835	0.1076		0.2765	0.0352	0.3302	0.1061	0.2302	0.1718	0.0853		0.2661	0.0368	0.3007	0.1649	0.2474	0.3269	0.0974		0.2859	0.0366	0.2853	0.1887	0.2588	0.2351	0.0966
006	0.0652	0.0363	0.0469	0.0408	0.1695	0.1014	0.0905		0.1271	0.0394	0.0433	0.3824	0.1146	0.1928	0.1292		0.0911	0.0377	0.0441	0.0423	0.2042	0.1344	0.0922		0.0818	0.038	0.0436	0.037	0.1653	0.0936	0.0636		0.0795	0.0363	0.0431	0.0405	0.1743	0.1165	0.0788
009	0.3717	0.0358	0.0518	1.372	0.1233	0.1208	0.1811		0.0639	0.0374	0.0478	0.0543	0.1474	0.0809	0.0822		0.0857	0.0368	0.1341	0.0614	0.173	0.0994	0.0927		0.0609	0.0393	0.0741	0.0386	0.151	0.0843	0.0772		0.0723	0.0378	0.1113	0.0399	0.145	0.0756	0.0689
011	0.3872	0.0374	0.0493	0.5978	0.1239	0.0825	0.1953		0.3378	0.0388	0.0498	0.3049	0.136	0.141	0.1483		0.2298	0.0388	0.0829	0.5656	0.1302	0.1061	0.113		0.3067	0.041	0.5536	0.6598	0.1424	0.0874	0.1213		0.1467	0.0411	0.0932	0.357	0.1128	0.0661	0.1005
013	0.2876	0.0363	0.048	0.2924	0.1458	0.0833	0.1192		0.6768	0.0359	0.0458	0.0958	0.1482	0.0818	0.1028		0.5646	0.038	0.0443	0.0918	0.1856	0.0913	0.142		0.385	0.0386	0.0423	0.0932	0.1249	0.0695	0.0832		0.3342	0.0378	0.0418	0.0994	0.1195	0.0628	0.0998
014	0.1852	0.0371	0.1261	0.288	0.2445	0.1716	0.0905		0.1941	0.0369	0.1203	0.2694	0.2576	0.2955	0.1195		0.151	0.0365	0.093	0.3103	0.2932	0.2212	0.0857		0.1888	0.0378	0.0995	0.3829	0.2674	0.1883	0.0763		0.2384	0.0722	0.1415	0.3966	0.3403	0.2918	0.1085
016	0.1512	0.0415	0.0506	0.4886	0.1304	0.2246	0.1784		0.076	0.0365	0.0493	0.0421	0.1534	0.1233	0.0975		0.1247	0.036	0.0685	0.3659	0.1208	0.2175	0.1314		0.154	0.0385	0.051	0.6949	0.1418	0.1963	0.125		0.1293	0.039	0.0575	0.3952	0.1204	0.2286	0.1246
018	1.0509	0.0379	0.1516	0.9619	0.1689	0.1078	0.4935		0.9789	0.0361	0.1467	0.6797	0.1422	0.1023	0.4637		1.4312	0.0359	0.1526	0.7244	0.1697	0.1345	0.4605		1.0526	0.038	0.1054	1.19	0.1364	0.0888	0.3195		0.447	0.0401	0.088	0.0447	0.2153	0.0843	0.1089
019	0.2039	0.0358	0.0443	0.0603	0.1425	0.0895	0.0845		0.1949	0.0367	0.0435	0.0561	0.1286	0.0848	0.0783		0.2936	0.0361	0.0418	0.0551	0.121	0.1085	0.1146		0.1748	0.0363	0.0434	0.0584	0.1383	0.1052	0.0938		0.1313	0.0384	0.0517	0.0489	0.1197	0.0769	0.0795
020	0.1174	0.0372	0.0989	0.0393	0.1647	0.1268	0.0887		0.1783	0.0357	0.1037	0.0414	0.125	0.1702	0.0781		NA	NA	NA	0.0411	NA	NA	0.0777		0.1806	0.0371	0.2075	0.0368	0.131	0.1161	0.0855		0.2055	0.0375	0.2462	0.0406	0.1217	0.1362	0.0769
021	0.0608	0.0359	0.0686	0.0401	0.1174	0.0692	0.0791		0.0642	0.0359	0.0784	0.0431	0.1281	0.072	0.0718		0.0801	0.0361	0.0558	0.0427	0.1235	0.0746	0.0768		0.0841	0.0396	0.0598	0.0501	0.1294	0.0998	0.0761		0.0688	0.037	0.0579	0.0431	0.114	0.0693	0.0727
022	0.118	0.0389	0.0442	0.1087	0.2008	0.081	0.0868		0.154	0.0355	0.0463	0.0968	0.2059	0.091	0.0875		0.1971	0.0381	0.0406	0.1098	0.2134	0.1017	0.098		0.2253	0.0375	0.0444	0.1175	0.2145	0.0924	0.0751		0.201	0.0383	0.0487	0.0729	0.2344	0.115	0.0782
024	0.2538	0.0365	0.0621	0.4343	0.1641	0.1149	0.0922		0.3115	0.0359	0.0681	0.5794	0.1433	0.1288	0.0916		0.2714	0.0378	0.0616	0.3853	0.163	0.1479	0.1073		0.5492	0.037	0.0695	0.5622	0.2419	0.2279	0.0921		0.3705	0.0379	0.0757	0.4823	0.1848	0.1083	0.1138
025	0.216	0.0359	0.0432	2.0678	0.1084	0.0757	0.0971		0.2496	0.0358	0.0539	1.7943	0.1176	0.0764	0.0924		0.2191	0.0374	0.0457	0.9485	0.1332	0.0837	0.0976		0.2118	0.0369	0.0551	1.8624	0.1156	0.0744	0.0826		0.1813	0.0373	0.053	1.6856	0.0949	0.0707	0.0857
026	0.0769	0.0364	0.0421	0.2349	0.1375	0.1098	0.0812		0.105	0.0364	0.0507	0.3527	0.1495	0.2797	0.0828		0.0886	0.0386	0.0439	0.2069	0.143	0.1998	0.0771		0.095	0.0381	0.044	1.2175	0.1853	0.1403	0.0807		0.0824	0.0581	0.046	0.6495	0.1715	0.1874	0.0711
029	0.0877	0.0361	0.1457	0.041	0.1903	0.1309	0.0869		0.138	0.0355	0.2118	0.0409	0.1886	0.1493	0.1046		0.1144	0.0369	0.2107	0.0632	0.2244	0.1381	0.12		0.0884	0.0358	0.1389	0.0373	0.1939	0.1172	0.0761		0.0812	0.0369	0.1326	0.0402	0.1856	0.0985	0.0769
030	0.1348	0.0367	0.0604	0.1491	0.1262	0.1048	0.0842		0.1626	0.0356	0.0634	0.1143	0.1195	0.0975	0.0925		0.1347	0.0358	0.0528	0.1082	0.121	0.0918	0.0754		0.129	0.0358	0.0525	0.0592	0.1072	0.0831	0.0672		0.1202	0.0581	0.064	0.0541	0.1105	0.0873	0.0689
031	0.4024	0.0381	0.045	0.0619	0.3365	0.1051	0.1488		0.4231	0.0376	0.0738	0.0775	0.3545	0.1277	0.1377		0.3201	0.0364	0.042	0.0673	0.2806	0.0983	0.1225		0.512	0.037	0.0427	0.1574	0.3605	0.1222	0.1546		0.5127	0.037	0.0437	0.1055	0.2889	0.082	0.1549
032	0.079	0.0366	0.0609	0.1037	0.16	0.1126	0.0958		0.0771	0.0366	0.0619	0.1094	0.1619	0.1308	0.0722		0.0648	0.0361	0.0498	0.0895	0.1585	0.0968	0.079		0.0804	0.0408	0.0591	0.0568	0.1999	0.1209	0.0723		0.0694	0.0369	0.0539	0.0588	0.1621	0.0949	0.0795
035	0.0772	0.0374	0.0453	0.0403	0.1641	0.1023	0.0911		0.0856	0.0356	0.047	0.0402	0.1605	0.0931	0.0953		0.0742	0.0363	0.0421	0.0396	0.1619	0.0863	0.0823		0.1003	0.0368	0.0449	0.0377	0.1859	0.1119	0.0692		0.0881	0.0371	0.0534	0.0389	0.1693	0.0892	0.069
036	0.1013	0.037	0.0425	0.0878	0.1639	0.1207	0.1132		0.1163	0.0362	0.0439	0.1298	0.1681	0.1134	0.1131		0.1014	0.0375	0.0427	0.218	0.1583	0.1175	0.0854		0.1279	0.0381	0.0465	0.2755	0.199	0.1196	0.106		0.1386	0.0413	0.0439	0.297	0.1751	0.1064	0.1153
037	0.0974	0.0368	0.0424	0.0411	0.125	0.0675	0.0834		0.1074	0.0354	0.0459	0.0412	0.1528	0.0742	0.0827		0.0963	0.0373	0.043	0.0472	0.1466	0.0728	0.0802		0.117	0.0363	0.0474	0.0389	0.1542	0.0842	0.0737		0.1717	0.0384	0.0465	0.0433	0.2502	0.1176	0.0817
038	0.143	0.0357	0.0557	1.1227	0.229	0.1327	0.4177		0.1565	0.0357	0.0529	1.0481	0.2614	0.1472	0.4011		0.1567	0.0372	0.0455	0.5939	0.2116	0.2087	0.3206		0.1723	0.0367	0.0459	1.4236	0.2254	0.1403	0.3889		0.0922	0.0372	0.0454	0.9416	0.2552	0.1451	0.2303
040	0.5787	0.0356	0.0449	0.0403	0.1438	0.1046	0.1516		0.6016	0.0369	0.0456	0.0408	0.1678	0.1397	0.2824		0.5268	0.0371	0.043	0.0442	0.1391	0.098	0.2849		0.4713	0.0372	0.0423	0.0499	0.1487	0.0918	0.1907		0.5047	0.0384	0.044	0.0793	0.1543	0.0978	0.1964
041	0.0915	0.0368	0.0428	0.0397	0.1792	0.105	0.0778		0.1283	0.0363	0.0478	0.0399	0.1992	0.0915	0.0809		0.1171	0.0358	0.0433	0.0407	0.2159	0.0914	0.0973		0.1054	0.0379	0.0435	0.0374	0.2226	0.081	0.066		0.1221	0.0368	0.0435	0.0396	0.25	0.1166	0.0843
044	0.2014	0.0365	0.1397	0.1805	0.177	0.1031	0.1431		0.1774	0.0357	0.1739	0.1219	0.1646	0.096	0.1167		0.1849	0.0373	0.1421	0.1083	0.175	0.1076	0.1127		0.575	0.0369	0.1916	1.6811	0.2139	0.19	0.3217		0.2267	0.038	0.1609	0.3505	0.153	0.1029	0.1554
046	0.0835	0.0378	0.0467	0.0491	0.1055	0.124	0.1411		0.1486	0.0375	0.0529	0.1101	0.1152	0.1509	0.2132		0.1036	0.0369	0.0416	0.0613	0.1487	0.1568	0.1836		0.151	0.0373	0.041	0.4009	0.1379	0.1976	0.2502		0.1295	0.0377	0.0419	0.2385	0.1227	0.1587	0.178
047	0.3049	0.0386	0.1971	0.0392	0.2069	0.1254	0.1048		0.2724	0.0409	0.1865	0.0414	0.2184	0.126	0.1142		0.2543	0.0376	0.1545	0.0405	0.2074	0.133	0.1237		0.2585	0.0371	0.2399	0.0374	0.2327	0.1519	0.1055		0.2079	0.0414	0.2641	0.0394	0.2395	0.1506	0.1087
050	0.5093	0.0424	0.0474	0.4434	0.1835	0.0976	0.1301		0.5125	0.0387	0.0417	0.6035	0.1679	0.0842	0.1271		0.4261	0.0395	0.0485	0.3337	0.233	0.1021	0.1314		0.2566	0.0372	0.0445	0.2673	0.2	0.083	0.0896		0.3129	0.0377	0.0491	0.2471	0.2291	0.1068	0.1108
051	0.2018	0.0369	0.044	0.2607	0.0971	0.0771	0.3899		0.0933	0.0393	0.0431	0.1401	0.079	0.0657	0.1668		0.0952	0.036	0.0423	0.1523	0.108	0.0733	0.1654		0.0762	0.0427	0.0462	0.0676	0.0955	0.0644	0.1077		0.0805	0.0367	0.0439	0.1039	0.0825	0.0646	0.1091
052	1.3966	0.0382	0.2293	0.2367	0.2499	0.2946	2.3923		0.9277	0.0374	0.075	0.3024	0.2576	0.3068	1.9045		0.6506	0.0357	0.0594	0.438	0.245	0.236	1.3333		2.0781	0.0382	0.432	0.328	0.2608	0.4274	2.6993		1.0872	0.0363	0.1387	1.3649	0.2319	0.2451	1.8661
054	0.0942	0.042	0.05	0.1123	0.1681	0.0816	0.0847		0.1093	0.0354	0.0407	0.538	0.1783	0.089	0.0852		0.1341	0.0358	0.0414	0.2554	0.2451	0.1096	0.0765		0.118	0.037	0.0501	0.3245	0.1671	0.0931	0.079		0.0942	0.0364	0.0486	0.1961	0.1714	0.083	0.0628
060	0.1575	0.0359	0.0828	0.2234	0.1727	0.0831	0.1125		0.186	0.0363	0.0467	0.1599	0.2283	0.1057	0.105		1.35	0.0379	0.0632	2.4441	0.2709	0.4473	0.3924		0.502	0.0369	0.0497	0.8669	0.2161	0.1338	0.1756		0.7276	0.037	0.0511	1.5544	0.2584	0.2105	0.1851
061	0.0619	0.0375	0.0429	0.0435	0.1612	0.0838	0.0722		0.0668	0.0356	0.0437	0.0468	0.1374	0.0682	0.0673		0.0751	0.0368	0.0435	0.0431	0.1398	0.0742	0.0737		0.0666	0.0379	0.046	0.0403	0.1087	0.0557	0.0677		0.0616	0.0357	0.0467	0.0404	0.1047	0.0573	0.0669
066	0.1253	0.0357	0.0447	0.2051	0.0937	0.1144	0.0877		0.1339	0.036	0.0483	0.141	0.0931	0.1717	0.081		0.1427	0.0367	0.0503	0.1094	0.0899	0.1435	0.0931		0.1635	0.0372	0.0587	0.2679	0.0864	0.4131	0.0844		0.2322	0.0355	0.0783	0.4087	0.102	0.1302	0.0834
067	0.1452	0.0358	0.0443	0.0472	0.2279	0.1187	0.0791		0.1588	0.0357	0.0423	0.0465	0.2332	0.1046	0.0764		0.2261	0.0364	0.0423	0.0493	0.2603	0.1212	0.097		0.1597	0.0398	0.0436	0.0421	0.2734	0.0939	0.0666		0.1799	0.0364	0.0435	0.052	0.321	0.1444	0.0846
069	0.066	0.0363	0.042	0.0452	0.1277	0.0897	0.091		0.0697	0.036	0.0434	0.0409	0.1543	0.0995	0.0936		0.1023	0.0376	0.0448	0.0387	0.1267	0.0831	0.0772		0.0851	0.0374	0.0449	0.0376	0.1481	0.08	0.0641		0.0649	0.0374	0.04	0.0405	0.1366	0.0796	0.0686
070	0.2662	0.0379	0.0976	0.0416	0.1361	0.1391	0.0957		0.2899	0.0389	0.0606	0.0436	0.1722	0.1534	0.1033		0.4808	0.0389	0.4738	0.0562	0.1666	0.3381	0.4585		0.2684	0.0369	0.1243	0.0426	0.1497	0.1127	0.1379		0.2441	0.0358	0.0788	0.0431	0.1342	0.1116	0.0847
071	0.1381	0.0361	0.0429	0.201	0.1075	0.1171	0.0878		0.1513	0.0379	0.0419	0.4101	0.0911	0.0935	0.0699		0.1522	0.0361	0.0432	0.154	0.0755	0.0815	0.0796		0.1734	0.0373	0.0443	0.0446	0.0998	0.0976	0.0674		0.1572	0.038	0.0445	0.0773	0.1103	0.1045	0.0756
075	0.276	0.0383	0.0523	1.6181	0.1138	0.0952	0.2476		0.2601	0.0371	0.0548	1.1385	0.1438	0.1511	0.2739		0.2243	0.0357	0.0519	0.8296	0.1694	0.1099	0.1708		0.2328	0.041	0.0654	0.6256	0.1185	0.0925	0.1315		0.2568	0.0356	0.0675	1.0745	0.0995	0.0817	0.1294
079	0.7098	0.0367	0.0818	0.345	0.1997	0.1258	0.2181		0.4809	0.0358	0.0567	0.1854	0.1836	0.1261	0.1326		0.4023	0.0361	0.0641	0.0922	0.1951	0.1621	0.146		0.3248	0.0378	0.0517	0.0923	0.1974	0.1099	0.0956		0.2646	0.0405	0.0602	0.1235	0.1844	0.1054	0.0956
080	0.0602	0.0398	0.0418	0.147	0.0616	0.0593	0.0819		0.1288	0.0376	0.0397	0.1036	0.0612	0.0613	0.0771		0.1177	0.0401	0.0412	0.1635	0.0657	0.0709	0.1081		0.0942	0.0393	0.0425	0.0805	0.0554	0.0576	0.0681		0.0908	0.0369	0.0427	0.0854	0.0633	0.0585	0.0664
081	0.381	0.0356	0.0882	0.0435	0.2112	0.0728	0.1182		0.4938	0.0362	0.2663	0.0438	0.2445	0.0923	0.1204		0.6383	0.0384	0.1167	0.0647	0.2346	0.0873	0.1949		0.7164	0.0363	0.1064	0.0814	0.2592	0.0906	0.2279		0.8532	0.0374	0.1007	0.8685	0.1495	0.0852	0.2608
083	0.1586	0.0358	0.0432	0.04	0.1192	0.0754	0.0768		0.3049	0.0361	0.0445	0.0393	0.1928	0.1786	0.0875		0.187	0.039	0.0432	0.0416	0.1434	0.1324	0.0883		0.1476	0.0367	0.047	0.0378	0.1203	0.0663	0.0859		0.3139	0.0408	0.043	0.0392	0.2238	0.2065	0.077
089	0.0684	0.0356	0.0562	0.0409	0.1826	0.104	0.0838		0.0677	0.0359	0.0521	0.0421	0.1829	0.1025	0.0847		0.0843	0.0373	0.0538	0.0417	0.2061	0.1069	0.0848		0.0705	0.0373	0.0592	0.0384	0.1752	0.073	0.0727		0.065	0.0367	0.0514	0.0426	0.1516	0.084	0.078
091	0.1071	0.0348	0.0438	0.5358	0.1687	0.1109	0.0945		0.1993	0.0358	0.0424	0.3705	0.178	0.1295	0.1045		0.1378	0.0363	0.044	0.2363	0.2622	0.1773	0.0921		0.1172	0.0369	0.0531	0.4955	0.2249	0.1382	0.0808		0.1294	0.0379	0.0435	0.5679	0.2232	0.1358	0.0848
092	0.5069	0.0355	0.0445	0.3334	0.2099	0.1501	0.1705		0.5172	0.0361	0.0439	0.4345	0.2592	0.1968	0.1917		0.4235	0.037	0.045	0.4051	0.2141	0.1518	0.1559		0.366	0.0384	0.0497	0.2477	0.2329	0.1419	0.1462		0.305	0.0389	0.0438	0.3629	0.1872	0.1115	0.1114
095	0.3555	0.035	0.057	0.3117	0.1803	0.0732	0.1627		NA	NA	NA	3.2125	NA	0.1791	0.2309		0.1638	0.0409	0.0484	1.2147	0.1606	0.0648	0.0842		0.8447	0.0372	0.0635	2.476	0.1866	0.1388	0.1512		0.3196	0.0375	0.0516	1.0469	0.2052	0.1059	0.0981
096	0.1694	0.035	0.0461	0.4287	0.2378	0.1392	0.261		0.19	0.0369	0.1915	0.2703	0.2561	0.1666	0.2216		0.1895	0.0395	0.0737	0.2458	0.2683	0.1463	0.1679		0.1523	0.0372	0.0556	0.2558	0.264	0.1126	0.1429		0.1578	0.0375	0.0497	0.3905	0.2624	0.1335	0.1971
097	0.3922	0.0353	0.175	0.9071	0.199	0.5525	0.131		0.395	0.0381	0.1568	0.9482	0.2555	0.5686	0.1433		1.665	0.0366	0.4926	3.4916	0.2717	0.6961	0.3567		0.7543	0.0373	0.2106	2.6105	0.2409	0.6172	0.2135		1.0362	0.0371	0.2441	3.3667	0.226	0.5104	0.2132
098	0.6701	0.0368	0.0613	0.5293	0.1032	0.3366	0.603		0.4155	0.0369	0.0457	0.4705	0.1684	0.099	0.5516		0.2904	0.0364	0.0526	0.2928	0.1723	0.091	0.3978		0.6267	0.0376	0.0592	0.4846	0.1209	0.4385	0.6538		0.5041	0.0371	0.0544	0.7291	0.1922	0.109	1.0982
099	0.7656	0.0419	0.0552	2.1061	0.2335	0.1646	0.2318		0.5718	0.0361	0.0495	1.733	0.2217	0.128	0.1963		0.4829	0.0364	0.0502	1.7654	0.1841	0.104	0.1594		0.4842	0.0559	0.051	2.1095	0.216	0.1393	0.1416		0.3942	0.0376	0.05	1.9495	0.1915	0.1122	0.1373
101	0.1042	0.0372	0.0543	0.045	0.2027	0.1096	0.1178		0.6551	0.0362	0.0626	0.1332	0.237	0.1273	0.2516		0.6197	0.0374	0.0541	0.1086	0.1993	0.1231	0.2357		0.6375	0.0371	0.072	0.1086	0.2135	0.1177	0.1606		0.7824	0.037	0.078	0.3834	0.2209	0.1258	0.1726
103	NA	0.0399	0.4765	3.5048	0.1828	0.523	2.0412		2.1604	0.0363	0.3756	3.3743	0.193	0.5162	2.3644		2.0831	0.037	0.2397	3.0144	0.1763	0.5092	2.8706		1.796	0.0384	0.2737	3.4029	0.1824	0.1863	2.2444		NA	NA	NA	3.7091	NA	NA	NA
106	0.3885	0.0376	0.1191	0.0476	0.1334	0.1796	0.0822		0.4254	0.036	0.0836	0.0656	0.1452	0.1251	0.0815		0.5089	0.0376	0.0992	0.0766	0.187	0.1962	0.0785		0.3734	0.0458	0.0715	0.068	0.1546	0.1366	0.0895		0.4031	0.0386	0.0633	0.0794	0.1392	0.121	0.0678
107	0.1016	0.0358	0.0708	0.0535	0.1412	0.0708	0.0951		0.1039	0.0359	0.0574	0.0518	0.1602	0.0781	0.0935		0.0823	0.0556	0.0561	0.0489	0.1107	0.0637	0.0893		0.0934	0.0382	0.0658	0.0468	0.142	0.0641	0.0872		0.0772	0.0377	0.052	0.0416	0.1555	0.0682	0.0809
108	0.2273	0.0356	0.0457	1.2229	0.1991	0.0761	0.5607		0.3284	0.0358	0.3711	1.0886	0.1993	0.0873	0.1136		0.2544	0.0376	0.0531	2.1348	0.2429	0.0962	0.6666		0.2206	0.0376	0.0845	1.9834	0.2187	0.0737	0.4071		0.1855	0.0363	0.058	1.0926	0.2385	0.0956	0.2693
111	0.4424	0.036	0.0482	0.9107	0.1353	0.0653	0.1186		0.5249	0.0361	0.0443	0.9743	0.1566	0.0729	0.1142		0.5679	0.0366	0.0463	1.3833	0.1592	0.0833	0.1162		0.5603	0.0365	0.0453	2.1094	0.1311	0.0662	0.1122		0.4866	0.0378	0.0433	2.1721	0.1105	0.0612	0.1019
117	0.5223	0.0367	0.0641	0.4079	0.1331	0.1232	0.7804		0.1763	0.0368	0.0675	0.8258	0.2364	0.3039	0.1391		0.2389	0.0368	0.0464	1.812	0.1954	0.2801	0.0975		0.2051	0.0367	0.046	1.4147	0.1641	0.3038	0.0973		0.1624	0.0377	0.0468	1.1114	0.1474	0.3946	0.0719
120	0.1288	0.0373	0.0433	0.5916	0.1081	0.1022	0.1248		0.1401	0.0367	0.041	0.5837	0.1047	0.1257	0.188		0.2427	0.0385	0.0434	0.6404	0.1352	0.3102	0.1685		0.1191	0.0374	0.0413	0.3765	0.1072	0.1554	0.1156		0.1133	0.0382	0.0401	0.2016	0.099	0.1162	0.0948
121	0.0634	0.037	0.0446	0.0404	0.1248	0.0782	0.077		0.0574	0.0359	0.0407	0.0395	0.0954	0.0701	0.0852		0.3075	0.0379	0.0454	0.0373	0.1288	0.1028	0.075		0.0881	0.0377	0.0448	0.0384	0.13	0.0849	0.0849		0.0971	0.038	0.0456	0.0394	0.1245	0.1065	0.0655
123	0.2971	0.0368	0.0448	0.2479	0.2303	0.1527	0.0987		0.2823	0.0355	0.0417	0.2745	0.2312	0.0968	0.0899		0.2663	0.0393	0.0471	0.1824	0.2131	0.0914	0.075		0.346	0.0377	0.0456	0.2028	0.2252	0.1067	0.0852		0.2918	0.0358	0.0497	0.4754	0.2512	0.1114	0.0864
124	0.3284	0.0366	0.1964	0.2001	0.2371	0.1071	0.1536		0.2934	0.0356	0.2429	0.1432	0.2194	0.1064	0.1395		0.2087	0.0365	0.219	0.1141	0.2271	0.0976	0.0969		0.2434	0.0365	0.2245	0.1345	0.2472	0.1134	0.1255		0.5358	0.0373	0.2393	0.4444	0.3243	0.2734	0.2879
125	0.124	0.0376	0.2899	0.0437	0.1538	0.0843	0.143		0.1484	0.0351	0.4468	0.052	0.1501	0.0663	0.1919		0.0733	0.0366	0.149	0.0394	0.1122	0.0549	0.0862		0.1709	0.0367	0.1713	0.0455	0.1864	0.0782	0.2269		0.1447	0.0378	0.2035	0.0431	0.1587	0.0669	0.1747
126	0.2731	0.0379	0.1962	0.0416	0.155	0.1321	0.0847		0.4106	0.0356	0.3529	0.052	0.1633	0.2183	0.0881		0.3537	0.0377	0.2908	0.0439	0.1414	0.1071	0.0701		0.2894	0.0374	0.1711	0.0392	0.1327	0.1026	0.0972		0.2552	0.0373	0.3491	0.0397	0.1378	0.1151	0.0898
128	0.4073	0.0368	0.1775	0.0468	0.2135	0.3876	0.1285		0.3305	0.0358	0.1012	0.0507	0.2013	0.3148	0.1231		0.3788	0.0462	0.1335	0.0585	0.2012	0.3136	0.1176		0.3445	0.0417	0.1021	0.048	0.205	0.3327	0.1091		0.3604	0.0369	0.1113	0.0478	0.1849	0.2411	0.0925

## Sheet: Duplicate Kato-Katz
Subject ID	Age (in years)	Sex	Sampling time point	AL_EPG_S1	TT_EPG_S1	HW_EPG_S1		AL_EPG_S2	TT_EPG_S2	HW_EPG_S2		AL_EPG_S3	TT_EPG_S3	HW_EPG_S3		AL_EPG_S4	TT_EPG_S4	HW_EPG_S4		AL_EPG_S5	TT_EPG_S5	HW_EPG_S5
001	6	m	2018-10-01	0	0	0		0	132	0		0	108	0		0	180	0		0	24	0
002	6	f	2018-10-01	0	0	0		0	0	0		0	0	0		0	0	0		0	12	0
003	6	f	2018-10-01	0	84	0		0	0	0		0	24	0		0	0	0		0	0	0
004	6	f	2018-10-01	0	0	0		0	0	0		0	0	0		0	0	0		0	0	0
005	6	m	2018-10-01	0	48	0		0	144	0		NA	NA	NA		NA	NA	NA		NA	NA	NA
006	6	m	2018-10-01	0	0	0		0	0	0		0	0	0		0	0	0		0	0	0
007	6	m	2018-10-01	0	0	0		0	0	0		0	0	0		0	0	0		NA	NA	NA
008	5	f	2018-10-01	0	228	0		0	264	0		0	0	0		NA	NA	NA		NA	NA	NA
009	6	m	2018-10-01	0	0	144		0	0	0		0	0	0		0	0	0		0	0	0
010	6	m	2018-10-01	0	0	0		0	0	0		0	0	0		336	0	0		0	0	0
011	6	m	2018-10-01	0	0	0		0	0	0		0	0	0		0	0	0		0	60	0
012	6	m	2018-10-01	108	84	0		348	0	0		0	0	0		NA	NA	NA		NA	NA	NA
013	6	f	2018-10-01	0	456	0		0	576	0		0	48	0		0	168	0		0	180	0
014	5	f	2018-10-01	0	0	0		0	0	0		0	0	0		0	0	0		0	0	0
015	5	f	2018-10-01	0	48	0		0	0	0		0	84	0		0	0	0		NA	NA	NA
016	5	f	2018-10-01	144	384	0		1212	228	0		0	0	0		4884	252	0		0	0	0
017	6	m	2018-10-01	0	36	0		NA	NA	NA		NA	NA	NA		NA	NA	NA		NA	NA	NA
018	6	f	2018-10-01	0	48	0		0	0	0		3156	48	0		0	0	0		0	0	0
019	6	f	2018-10-01	0	0	0		0	0	0		3396	0	0		0	0	0		0	0	0
020	6	f	2018-10-01	0	0	0		0	0	0		0	0	0		0	0	0		0	0	0
021	6	m	2018-10-01	0	420	0		72	216	0		0	492	0		3672	528	0		0	0	0
022	6	m	2018-10-01	0	156	0		0	0	0		0	84	0		0	0	1008		0	0	0
023	6	m	2018-10-01	0	348	0		NA	NA	NA		NA	NA	NA		NA	NA	NA		NA	NA	NA
024	6	f	2018-10-01	0	36	0		0	156	0		0	0	0		0	108	0		0	0	0
025	6	m	2018-10-01	0	60	0		420	444	0		0	0	0		2184	48	0		0	0	0
026	6	f	2018-10-01	0	0	0		0	0	0		0	0	0		0	0	0		0	0	0
027	6	m	2018-10-01	0	168	0		0	0	0		0	0	0		NA	NA	NA		NA	NA	NA
028	6	m	2018-10-01	0	0	0		3300	0	0		NA	NA	NA		NA	NA	NA		NA	NA	NA
029	6	f	2018-10-01	0	0	0		888	0	0		0	0	0		0	0	0		0	12	0
030	6	m	2018-10-01	0	0	0		0	0	0		0	0	0		0	0	0		0	0	0
031	5	f	2018-10-01	0	0	0		0	0	0		0	0	0		744	0	0		0	0	0
032	5	m	2018-10-01	0	0	0		0	0	0		0	0	0		0	0	0		0	0	0
033	5	m	2018-10-01	144	816	0		NA	NA	NA		NA	NA	NA		NA	NA	NA		NA	NA	NA
034	5	f	2018-10-01	0	0	0		NA	NA	NA		NA	NA	NA		NA	NA	NA		NA	NA	NA
035	5	f	2018-10-01	0	0	0		0	12	0		0	0	0		0	108	0		0	0	0
036	5	m	2018-10-01	0	60	0		0	0	0		0	0	0		0	0	0		0	0	0
037	5	f	2018-10-01	0	0	0		0	0	0		0	0	0		0	0	0		0	0	0
038	5	m	2018-10-01	0	0	0		180	0	0		108	0	0		0	0	0		0	0	0
039	5	m	2018-10-01	0	12	0		0	0	0		492	0	0		0	144	0		NA	NA	NA
040	5	f	2018-10-01	0	60	0		0	312	0		0	24	0		0	96	0		0	0	0
041	4	f	2018-10-01	0	12	0		0	36	0		0	12	0		0	132	0		0	0	0
042	5	m	2018-10-01	0	0	0		0	0	0		0	0	0		NA	NA	NA		NA	NA	NA
043	4	m	2018-10-01	0	0	0		0	0	0		0	0	0		NA	NA	NA		NA	NA	NA
044	5	m	2018-10-01	0	0	0		0	108	0		0	12	0		0	60	0		0	120	0
045	6	m	2018-10-01	0	24	0		NA	NA	NA		NA	NA	NA		NA	NA	NA		NA	NA	NA
046	5	f	2018-10-01	0	48	0		0	0	0		96	0	0		0	0	0		0	0	0
047	5	m	2018-10-01	0	216	0		0	504	0		0	132	0		0	696	0		0	0	0
048	4	m	2018-10-01	348	96	0		0	0	0		NA	NA	NA		NA	NA	NA		NA	NA	NA
049	5	f	2018-10-01	0	0	0		0	0	0		0	0	0		0	0	0		NA	NA	NA
050	5	m	2018-10-01	0	0	0		0	0	0		0	0	0		0	0	0		0	0	0
051	5	m	2018-10-01	0	0	0		432	0	0		0	0	0		0	0	0		0	0	0
052	5	m	2018-10-01	0	12	0		0	0	0		0	0	0		4320	0	0		0	0	0
053	4	f	2018-10-01	0	12	0		0	120	0		NA	NA	NA		NA	NA	NA		NA	NA	NA
054	5	f	2018-10-01	0	0	0		0	0	0		0	0	0		0	0	0		0	0	0
055	4	m	2018-10-01	0	120	0		NA	NA	NA		NA	NA	NA		NA	NA	NA		NA	NA	NA
056	6	m	2018-10-01	0	72	0		NA	NA	NA		NA	NA	NA		NA	NA	NA		NA	NA	NA
057	5	f	2018-10-01	1980	216	0		0	0	0		4128	0	0		NA	NA	NA		NA	NA	NA
058	4	m	2018-10-01	12480	216	0		NA	NA	NA		NA	NA	NA		NA	NA	NA		NA	NA	NA
059	4	f	2018-10-01	0	0	0		NA	NA	NA		NA	NA	NA		NA	NA	NA		NA	NA	NA
060	4	f	2018-10-01	12372	708	0		0	84	0		8460	132	0		0	72	0		0	120	0
061	5	m	2018-10-01	0	0	0		0	0	0		0	0	0		0	0	0		0	60	0
062	5	m	2018-10-01	0	0	0		0	0	0		0	0	0		3360	0	0		NA	NA	NA
063	4	f	2018-10-01	0	0	0		0	0	0		0	0	0		NA	NA	NA		NA	NA	NA
064	5	m	2018-10-01	0	0	0		0	132	0		96	12	0		0	468	0		NA	NA	NA
065	4	f	2018-10-01	0	72	0		0	0	0		0	0	0		NA	NA	NA		NA	NA	NA
066	5	m	2018-10-01	0	48	0		0	0	0		0	0	0		0	0	0		0	0	0
067	4	f	2018-10-01	0	0	0		0	0	0		0	0	0		0	0	0		0	0	0
068	4	f	2018-10-01	0	0	0		0	0	0		0	0	0		0	156	0		0	0	0
069	5	m	2018-10-01	0	0	0		0	0	0		0	0	0		0	0	0		0	0	0
070	4	m	2018-10-01	0	0	0		0	0	0		0	0	0		0	0	0		0	0	0
071	5	m	2018-10-01	0	0	0		0	0	0		0	0	0		0	0	0		36	0	0
072	5	m	2018-10-01	0	0	0		NA	NA	NA		NA	NA	NA		NA	NA	NA		NA	NA	NA
073	5	m	2018-10-01	0	0	0		0	0	0		0	0	0		0	0	0		NA	NA	NA
074	4	m	2018-10-01	0	0	0		0	0	0		0	0	0		NA	NA	NA		NA	NA	NA
075	4	m	2018-10-01	0	0	0		0	228	0		0	216	0		0	156	0		0	0	0
076	5	m	2018-10-01	0	0	0		NA	NA	NA		NA	NA	NA		NA	NA	NA		NA	NA	NA
077	4	f	2018-10-01	0	48	0		NA	NA	NA		NA	NA	NA		NA	NA	NA		NA	NA	NA
078	4	m	2018-10-01	0	0	0		0	0	0		NA	NA	NA		NA	NA	NA		NA	NA	NA
079	4	f	2018-10-01	0	0	0		0	0	24		0	0	0		0	0	0		2640	0	0
080	5	m	2018-10-01	0	0	0		0	0	0		0	0	0		0	120	0		0	0	0
081	4	f	2018-10-01	0	540	0		0	0	0		0	0	0		0	0	0		0	0	0
082	4	m	2018-10-01	0	0	0		NA	NA	NA		NA	NA	NA		NA	NA	NA		NA	NA	NA
083	4	f	2018-10-01	0	432	0		0	24	0		0	0	0		0	60	0		0	0	0
084	4	m	2018-10-01	0	0	0		NA	NA	NA		NA	NA	NA		NA	NA	NA		NA	NA	NA
085	5	m	2018-10-01	0	1908	0		16548	1752	0		0	708	0		NA	NA	NA		NA	NA	NA
086	4	m	2018-10-01	0	636	0		0	348	0		NA	NA	NA		NA	NA	NA		NA	NA	NA
087	4	m	2018-10-01	0	24	0		0	0	0		NA	NA	NA		NA	NA	NA		NA	NA	NA
088	5	m	2018-10-01	0	0	0		0	0	0		0	0	0		0	0	0		NA	NA	NA
089	6	f	2018-10-01	0	0	0		0	0	0		0	0	0		0	732	0		0	0	0
090	5	f	2018-10-01	0	0	24		0	12	0		0	0	0		NA	NA	NA		NA	NA	NA
091	4	m	2018-10-01	0	0	0		0	0	0		0	0	0		0	0	0		0	0	0
092	5	f	2018-10-01	0	0	0		0	0	168		0	0	36		0	0	168		0	0	0
093	4	m	2018-10-01	0	0	0		NA	NA	NA		NA	NA	NA		NA	NA	NA		NA	NA	NA
094	6	m	2018-10-01	0	0	0		NA	NA	NA		NA	NA	NA		NA	NA	NA		NA	NA	NA
095	4	f	2018-10-01	129780	3468	0		0	528	0		7152	1020	0		15684	1248	0		0	1008	0
096	4	f	2018-10-01	0	0	12		0	0	0		0	0	0		0	0	0		0	0	0
097	6	f	2018-10-01	0	0	0		0	0	0		120	0	0		17016	216	0		0	396	0
098	6	m	2018-10-01	792	0	0		0	0	0		0	0	0		2280	0	0		0	0	0
099	5	f	2018-10-01	6648	180	0		0	0	0		0	0	0		0	0	0		0	0	0
100	6	f	2018-10-01	0	12	0		0	0	0		0	0	0		NA	NA	NA		NA	NA	NA
101	5	f	2018-10-01	0	0	0		0	0	0		0	0	0		0	0	0		0	0	0
102	5	m	2018-10-01	0	468	0		NA	NA	NA		NA	NA	NA		NA	NA	NA		NA	NA	NA
103	6	m	2018-10-01	0	36	0		0	2316	0		19572	852	0		9660	432	0		0	0	0
104	5	m	2018-10-01	0	0	0		0	0	0		0	0	0		0	0	0		0	0	0
105	4	m	2018-10-01	0	84	0		NA	NA	NA		NA	NA	NA		NA	NA	NA		NA	NA	NA
106	5	f	2018-10-01	0	444	0		0	252	0		0	132	0		684	96	0		0	12	0
107	4	f	2018-10-01	0	0	0		0	0	0		792	0	0		0	0	0		0	0	0
108	6	m	2018-10-01	384	1308	0		0	216	0		0	84	0		732	0	0		0	12	0
109	5	f	2018-10-01	0	0	0		NA	NA	NA		NA	NA	NA		NA	NA	NA		NA	NA	NA
110	6	f	2018-10-01	0	0	0		0	0	0		NA	NA	NA		NA	NA	NA		NA	NA	NA
111	6	m	2018-10-01	0	0	0		0	0	0		0	0	0		0	0	0		0	0	0
112	4	f	2018-10-01	0	0	0		NA	NA	NA		NA	NA	NA		NA	NA	NA		NA	NA	NA
113	5	f	2018-10-01	0	144	0		NA	NA	NA		NA	NA	NA		NA	NA	NA		NA	NA	NA
114	6	m	2018-10-01	0	0	0		NA	NA	NA		NA	NA	NA		NA	NA	NA		NA	NA	NA
115	6	f	2018-10-01	0	0	0		NA	NA	NA		NA	NA	NA		NA	NA	NA		NA	NA	NA
116	6	f	2018-10-01	0	0	0		0	0	0		NA	NA	NA		NA	NA	NA		NA	NA	NA
117	5	f	2018-10-01	0	12	0		0	108	0		0	0	0		0	192	0		0	0	0
118	4	f	2018-10-01	19728	156	0		0	0	0		0	0	0		0	0	0		NA	NA	NA
119	6	m	2018-10-01	0	0	0		NA	NA	NA		NA	NA	NA		NA	NA	NA		NA	NA	NA
120	6	m	2018-10-01	0	0	0		0	84	0		0	24	0		0	396	0		0	0	0
121	4	f	2018-10-01	0	0	0		0	0	0		0	0	0		0	0	0		0	0	0
122	5	m	2018-10-01	0	36	0		NA	NA	NA		NA	NA	NA		NA	NA	NA		NA	NA	NA
123	5	f	2018-10-01	0	504	0		0	180	0		0	216	0		0	252	0		0	96	0
124	4	f	2018-10-01	0	204	24		0	1308	0		0	144	0		0	1488	0		0	132	0
125	5	m	2018-10-01	0	0	0		0	0	0		0	0	0		0	0	0		0	0	0
126	5	f	2018-10-01	0	0	0		0	0	0		0	0	0		0	0	0		0	0	0
127	6	f	2018-10-01	2100	0	0		NA	NA	NA		NA	NA	NA		NA	NA	NA		NA	NA	NA
128	6	m	2018-10-01	276	108	0		3300	60	0		1200	108	0		72	108	0		0	108	0

## Sheet: Determine diagnostic cut-off
Sample ID	LungL3-IgG1	LungL3-IgG2	LungL3-IgG3	LungL3-IgG4-OD	LungL3-IgM	LungL3-IgA	LungL3-IgE
RC-001	0.0592	0.0374	0.0415	0.0609	0.1008	0.0542	0.103
RC-002	0.0754	0.0372	0.0719	0.0834	0.1141	0.0845	0.093
RC-003	0.0667	0.0369	0.0418	0.0514	0.1484	0.0898	0.0847
RC-004	0.0669	0.0369	0.048	0.0447	0.1989	0.0841	0.0899
RC-005	0.1492	0.0366	0.0495	0.0409	0.0678	0.1627	0.1054
RC-006	0.1485	0.0367	0.0478	0.0529	0.0852	0.1349	0.1088
RC-007	0.1818	0.0379	0.0414	0.1764	0.0687	0.1571	0.1002
RC-008	0.0527	0.0371	0.078	0.0451	0.118	0.1066	0.0844
RC-009	0.0516	0.0383	0.0409	0.0541	0.1336	0.0815	0.0935
RC-010	0.1653	0.0392	0.1039	0.0398	0.1063	0.0721	0.0831
RC-011	0.0634	0.0371	0.1893	0.0413	0.0631	0.1038	0.1088
RC-012	0.0612	0.0386	0.104	0.083	0.2616	0.229	0.086
RC-013	0.0519	0.0378	0.0505	0.0384	0.1497	0.1234	0.0789
RC-014	0.0592	0.0375	0.1289	0.0381	0.1002	0.2146	0.0854
RC-015	0.0671	0.038	0.0911	0.0412	0.0904	0.1265	0.0689
RC-016	0.0552	0.0371	0.242	0.0464	0.1375	0.082	0.0986
RC-017	0.0586	0.0369	0.0468	0.0382	0.1059	0.1316	0.0775
RC-018	0.0776	0.0368	0.0429	0.0393	0.1487	0.1243	0.0845
RC-019	0.0505	0.0375	0.0413	0.0702	0.1073	0.0669	0.0718
RC-020	0.0531	0.0382	0.0464	0.0405	0.0813	0.0914	0.0886
RC-021	0.2092	0.0376	0.2072	0.0382	0.1035	0.288	0.1101
RC-022	0.0783	0.0369	0.0584	0.0455	0.0814	0.1039	0.1051
RC-023	0.1371	0.0409	0.0503	0.0524	0.0566	0.0669	0.0894
RC-024	0.0764	0.0385	0.0402	0.0389	0.0775	0.123	0.0979
RC-025	0.171	0.037	0.0482	0.2048	0.1873	0.1263	0.0975
RC-026	0.1952	0.037	0.0423	0.064	0.1556	0.2307	0.2654
RC-027	0.0665	0.037	0.0945	0.0442	0.1182	0.0942	0.0901
RC-028	0.1553	0.0369	0.0462	0.042	0.138	0.2291	0.0925
RC-029	0.0957	0.037	0.0437	NA	0.0967	0.1036	0.0883
RC-31	0.0696	0.0368	0.0447	0.0646	0.0641	0.0904	0.0862
RC-32	0.5423	0.0373	0.0539	0.0388	0.2462	0.1502	0.1195
RC-33	0.0546	0.0376	0.0407	0.0389	0.1363	0.1387	0.0855
RC-34	0.0872	0.038	0.0428	0.0435	0.1536	0.1039	0.1266
RC-35	0.0625	0.0384	0.2247	0.0452	0.1495	0.2138	0.1015
RC-36	0.1843	0.0371	0.0556	0.0819	0.3437	0.129	0.0845
RC-37	0.1052	0.0372	0.0447	0.0416	0.0998	0.1217	0.0962
RC-38	0.108	0.0371	0.0492	0.0395	0.102	0.1191	0.0896
RC-39	0.0537	0.037	0.052	0.0379	0.1356	0.0697	0.079
RC-40	0.118	0.0372	0.0497	0.0388	0.2532	0.2887	0.0931
RC-41	0.0591	0.0372	0.0456	0.0429	0.1776	0.1851	0.0962
RC-42	0.2199	0.0377	0.0428	0.0374	0.0707	0.0822	0.0897
RC-43	0.0957	0.0396	0.0881	0.0445	0.1133	0.1018	0.0951
RC-44	0.1009	0.0385	0.042	0.0546	0.0542	0.0946	0.1012
RC-45	0.1133	0.0392	0.0431	0.3476	0.0646	0.0911	0.101
RC-46	0.1036	0.0378	0.0502	0.1099	0.1742	0.1011	0.0984
RC-47	0.0474	0.0375	0.0417	0.0377	0.1516	0.2803	0.0855
RC-48	0.0582	0.0438	0.0416	0.0383	0.048	0.0507	0.0723
RC-49	0.0582	0.0381	0.0436	0.0539	0.0854	0.1597	0.08
RC-50	0.0938	0.0361	0.0854	0.0385	0.114	0.1096	0.0859
RC-51	0.0725	0.0357	0.5451	0.0365	0.0982	0.3307	0.08
RC-52	0.0548	0.0363	0.045	0.0379	0.1544	0.1824	0.0711
RC-53	0.1551	0.0358	0.0462	0.0489	0.3547	0.1534	0.0814
RC-54	0.1392	0.036	0.085	0.0684	0.1049	0.0807	0.0767
RC-55	0.0549	0.0377	0.0434	0.0425	0.1665	0.2695	0.0808
RC-56	0.076	0.0366	0.1665	0.0366	0.0904	0.2662	0.0888
RC-57	0.0797	0.0381	0.0445	0.044	0.0555	0.0814	0.0839
RC-58	0.056	0.0379	0.2532	0.0382	0.1633	0.21	0.1027
RC-59	0.0763	0.0375	0.0427	0.0483	0.1523	0.1145	0.1041
RC-60	0.1418	0.0372	0.0541	0.0417	0.1137	0.0879	0.0916
RC-61	0.0649	0.0377	0.0486	0.0411	0.0923	0.081	0.0796
RC-62	0.266	0.0368	0.0425	0.0529	0.1972	0.2271	0.0858
RC-63	0.1154	0.0372	0.1333	0.0429	0.2133	0.4862	0.0997
RC-64	0.0528	0.0365	0.0406	0.0618	0.1062	0.0791	0.067
RC-65	0.2512	0.0363	0.0426	0.1712	0.1454	0.3158	0.082
RC-67	0.0506	0.0363	0.0398	0.0426	0.2185	0.143	0.0725
RC-68	0.0744	0.0369	0.2101	0.049	0.0737	0.0953	0.0954
RC-69	0.0649	0.0383	0.0724	0.038	0.0734	0.2764	0.0805
RC-70	0.0783	0.0378	0.085	0.1457	0.0805	0.1045	0.1015
RC-71	0.0605	0.0385	0.0455	0.0434	0.0743	0.0869	0.1009
RC-72	0.057	0.0387	0.0477	0.0413	0.0753	0.3379	0.0791
RC-73	0.0474	0.0396	0.0426	0.0406	0.0876	0.067	0.0743
RC-74	0.199	0.0406	0.0656	0.0444	0.1103	0.2289	0.0814
RC-75	0.0592	0.0371	0.0453	0.0442	0.051	0.1093	0.0781
RC-76	0.0534	0.0373	0.0437	0.1137	0.1241	0.074	0.0752
RC-77	0.051	0.037	0.044	0.057	0.1583	0.0618	0.0785
RC-78	0.0762	0.0368	1.3561	0.0506	0.1215	0.1475	0.3038
RC-79	0.0621	0.0369	0.0644	0.0447	0.061	0.151	0.075
RC-80	0.0582	0.0368	0.0428	0.0717	0.0528	0.0469	0.0803
RC-81	0.0533	0.0373	0.0572	0.0395	0.0964	0.0909	0.0858
RC-82	0.1093	0.0375	0.0831	0.0644	0.1071	0.0657	0.0864
RC-83	0.0737	0.0379	0.0532	0.0475	0.1386	0.0858	0.1084
RC-84	0.0585	0.0415	0.0914	0.0582	0.0686	0.0804	0.08
RC-85	0.0556	0.0378	0.052	0.0444	0.1151	0.1117	0.0716
RC-87	0.0783	0.0382	0.2407	0.0398	0.1149	0.1209	0.0839
RC-88	0.062	0.0378	0.0408	0.039	0.0734	0.0608	0.0723
RC-89	0.0477	0.0381	0.0405	0.0491	0.1388	0.0849	0.085
RC-90	0.0547	0.0371	0.0765	0.0636	0.065	0.0748	0.0789
RC-91	0.0589	0.037	0.1551	0.0379	0.0859	0.2672	0.074
RC-92	0.0568	0.0371	0.0405	0.041	0.1704	0.1344	0.0783
RC-93	0.0982	0.0372	0.0399	0.0382	0.0667	0.0995	0.0788
RC-94	0.0549	0.0372	0.0948	0.0387	0.0671	0.1091	0.0897
RC-95	0.0538	0.0396	0.0452	0.0423	0.0633	0.0971	0.0992
SD	0.0682979	0.00120766	0.151145	0.0429504	0.058458	0.079773	0.0311668
Mean	0.094563	0.0376185	0.0903283	0.0573143	0.120454	0.138561	0.0926337
Cut-off RC samples	0.299457	0.0412415	0.543762	0.186166	0.295828	0.37788	0.186134
